# Supplementary material for: Clinical Value of 18F-FDG PET/CT Scan and Cytokine Profiles in Secondary Hemophagocytic Lymphohistiocytosis in Idiopathic Inflammatory Myopathy Patients: A Pilot Study
Source: Front Immunol. 2021 Nov 18;12:745211. doi: 10.3389/fimmu.2021.745211 (PMC8636988; doi:10.3389/fimmu.2021.745211)
Supplement: Supplementary file 9 [file Table_9.xlsx]

## Sheet: Supplementary table 9
Codings	Sex(1 for male and 0 for female)	Age	MYOACTscore	Pulmonary bacterial infection	Types of pulmonary bacterial infection	Pulmonary fungal infection	Types of pulmonary fungal infection	Tuberculosis infection	EBV infection	CMV infection	Ferritin(ng/ml)	ESR(mm/h)	CRP(mg/L)	ALT(U/L)	AST(U/L)	LDH(U/L)	CK(U/L)	DM	PM	ADM	Immunosuppressive medications for IIM patients who developed sHLH	Steroid monotherapy	Steroid+DMARDs	Steroid+IVIG	Steroid+DMARDs+IVIG	Steroid+JAK inhibitor	Carcinoma	Types of Carcinoma	MDA5	PL7	PL12	EJ	OJ	Jo1	TIF1γ	Mi2α	Mi2β	SAE1	NXP2	SRP	Ku	PMSCL75	PMSCL100	Ro52	IL-2 (pg/ml)	IL-4 (pg/ml)	IL-6 (pg/ml)	IL-10 (pg/ml)	TNF-α (pg/ml)
1	0	62	7	0		0		0	0	0	8993	13	17.39	648	849	491	77	1	0	0		1	0	0	0	0	0		0	0	0	0	0	1	0	0	0	0	0	0	0	0	0	0	3.17	0.42	18.24	0.54	4.26
2	0	65	7	0		1	Candida albicans	0	0	0	330.6	28	17.6	16	34	329	73	0	0	1		1	0	0	0	0	0		1	0	0	0	0	0	0	0	0	0	0	0	0	0	0	1	4.62	0.1	6.47	7.52	2.95
3	1	65	9	0		0		0	0	0	304.2	7	42.7	106	119	215	69	1	0	0		0	0	0	1	0	1	Lung cancer	0	0	0	0	0	0	0	0	0	0	1	0	0	0	0	1	0.1	0.46	3.34	2.93	0.1
4	0	44	17	1	Streptococcus pneumoniae	1	Candida albicans	0	0	0	923.8	33	13.9	399	408	1306	81	1	0	0		0	0	0	1	0	0		0	0	0	0	0	0	0	0	0	1	0	0	0	0	0	0	0.1	1.6	8.76	0.1	0.1
5	0	62	14	0		0		0	1	1	1096.8	16	1.8	85	88	249	32	0	0	1		0	1	0	0	0	0		1	0	0	0	0	0	0	0	0	0	0	0	0	0	0	1	0.59	2.2	2.52	2.45	0.1
6	0	48	14	0		0		0	0	0	1128.4	13	3.1	56	37	231	20	1	0	0		0	1	0	0	0	0		1	0	0	0	0	0	0	0	0	0	0	0	0	0	0	0	0.1	0.25	2.67	3.94	1.64
7	0	51	6	0		0		0	1	0	646.9	64	5.5	37	45	300	29	1	0	0		0	1	0	0	0	0		1	1	0	0	0	0	0	0	0	0	0	0	0	0	0	0	9.84	0.1	2.84	1.72	0.1
8	1	30	6	0		0		0	1	0	168.9	2	6	668	354	305	59	1	0	0		1	0	0	0	0	1	Lymphoma	0	0	0	0	0	0	0	0	0	1	0	0	0	0	0	1	2.41	0.1	0.1	7.02	0.1
9	0	34	11	0		0		0	0	0	217.8	2	0.3	10	13	223	44	1	0	0		0	1	0	0	0	0		0	0	0	0	0	0	0	1	1	0	0	0	0	0	0	0	2.39	1.1	5.29	4.25	4.18
10	0	43	16	0		0		0	0	0	7283.9	6	0.1	951	1533	252	118	1	0	0	Steroid IVIG	0	0	1	0	0	0		1	0	0	0	0	0	0	0	0	0	0	0	0	0	0	1	1.26	0.1	19.65	12.04	54.98
11	0	45	17	1	Klebsiella pneumoniae	0		0	0	0	347.6	36	4.9	174	201	134	49	1	0	0	Etoposide, Steroid IVIG	0	0	1	0	0	0		1	0	0	0	0	0	0	0	0	0	0	0	0	0	0	1	0.1	2.07	22.08	15.87	0.1
12	0	58	8	0		0		0	0	0	492.8	3	3	24	43	329	429	1	0	0		0	0	0	0	1	0		0	0	0	0	0	0	0	0	0	0	1	0	0	0	0	0	0.1	0.1	0.29	0.43	0.1
13	0	63	10	0		0		0	0	0	561.9	48	0.4	99	114	199	312	1	0	0		0	1	0	0	0	0		1	0	0	0	0	0	0	0	0	0	0	0	0	0	0	1	0.41	0.1	2.06	0.68	0.6
14	1	72	6	0		0		0	1	0	351.9	18	3.1	17	18	250	81	0	1	0		0	1	0	0	0	0		0	0	0	0	1	0	0	0	0	0	0	0	0	0	0	1	0.1	0.1	6.01	2.04	0.62
15	1	60	7	0		0		0	0	0	215.9	13	5.6	50	39	211	89	0	1	0		1	0	0	0	0	0		0	0	0	0	0	0	0	0	0	0	0	1	0	0	0	0	4.56	1.13	8.8	5.74	9.55
16	1	47	9	0		0		0	0	0	6355.6	22	2.2	500	623	344	179	0	0	1		0	1	0	0	0	0		0	0	0	0	0	0	0	1	1	0	0	0	0	0	0	0	1.42	2.59	33.19	3.28	1.87
17	1	47	8	1	Acinetobacter baumannii	0		0	0	0	379.8	6	100.93	14	34	637	31	0	1	0		1	0	0	0	0	0		0	1	0	0	0	0	0	0	0	0	0	0	0	1	0	1	0.1	2.23	18.86	160.28	2.04
18	0	64	9	1	Klebsiella pneumoniae	0		0	0	0	3765.3	87	54	105	34	625	27	0	1	0	Steroid Cyclosporine	0	1	0	0	0	0		0	1	0	0	0	0	0	0	0	0	0	0	0	0	0	0	7.48	7.29	0.1	3.6	1.65
19	0	66	9	0		0		0	0	0	2271.3	12	4.9	33	41	356	608	1	0	0		0	0	0	1	0	0		0	0	0	0	0	0	0	0	0	1	0	0	0	0	0	1	0.1	0.1	0.22	1.09	0.1
20	0	78	10	0		0		0	0	0	630.2	4	5.4	25	24	440	367	1	0	0		0	1	0	0	0	0		0	0	0	0	0	1	0	0	0	0	0	0	0	0	0	1	7.53	3.17	114.22	4.55	0.16
21	0	70	7	0		0		0	0	0	247.4	23	8.47	235	172	1292	3509	0	1	0		1	0	0	0	0	1	Ovarian cancer	0	0	0	0	0	0	0	0	0	0	0	1	0	0	0	1	1.8	0.54	3.06	2.16	1.22
22	0	67	5	0		0		0	0	0	1264.4	21	0.6	27	42	170	53	1	0	0		0	1	0	0	0	0		1	0	0	0	0	0	0	0	0	0	0	0	0	0	0	1	0.1	0.28	0	1.12	0.1
23	1	62	5	1	Stenotrophomonas maltophilia	1	Candida albicans	0	0	0	996.9	95	104.48	17	24	379	29	0	0	1		0	1	0	0	0	1	Lymphoma	0	0	0	0	0	0	0	0	0	0	1	0	0	0	0	0	3.25	1.34	5.81	3.54	0.1
24	1	67	9	0		0		0	1	0	1232.1	2	54	112	118	368	470	1	0	0		0	1	0	0	0	0		0	0	0	1	0	0	0	0	0	0	0	0	0	0	0	0	0.39	0.97	1.21	1.22	0.86
25	0	37	9	0		0		0	0	0	282.1	16	0.9	33	59	677	344	1	0	0		0	0	1	0	0	0		0	0	0	0	0	0	0	0	0	0	1	0	0	0	0	0	0.1	0.1	13.62	254	0.16
26	1	52	17	1	Pseudomonas aeruginosa	1	Aspergillus	0	0	0	5105.7	12	22	304	501	771	1416	1	0	0		0	0	1	0	0	0		1	0	0	0	0	0	0	0	0	0	0	0	0	0	0	1	0.1	0.1	51.58	4.09	0.1
27	0	63	14	0		0		0	0	0	612.5	20	1.2	31	53	347	157	1	0	0	Steroid	1	0	0	0	0	0		1	0	0	0	0	0	0	0	0	0	0	0	0	0	0	1	13.17	3.65	153.74	112.56	9.16
28	1	64	5	0		1	Candida albicans	0	0	0	665	30	83.6	227	395	1315	4406	0	1	0		1	0	0	0	0	0		0	0	1	0	0	0	0	0	0	0	0	0	1	0	0	1	0.1	3.21	16.34	4.9	4.18
29	1	55	9	0		0		0	0	0	96.8	17	170.68	15	22	272	374	1	0	0		1	0	0	0	0	1	Rectal cancer	0	0	0	0	0	0	1	0	0	0	0	0	0	1	0	0	1.06	0.1	3.33	3.26	3.16
30	1	56	7	0		0		0	0	0	663.1	25	4.8	169	254	917	5158	1	0	0		0	0	1	0	0	0		0	0	0	0	0	0	0	0	1	0	0	0	0	0	0	0	0.1	0.1	3.33	3.58	0.42
31	0	52	18	1	Stenotrophomonas maltophilia	0		0	0	0	5153.1	62	3	533	944	547	1047	1	0	0	Etoposide, Steroid, Thalidomide	0	1	0	0	0	0		1	0	0	0	0	0	0	0	0	0	0	0	0	0	0	1	0.1	0.1	5.43	17.22	27.98
32	1	45	14	0		0		0	1	0	2174.8	19	18	157	416	1077	7840	1	0	0		0	0	1	0	0	1	Lung cancer	0	0	0	0	0	1	0	0	0	0	0	0	0	0	0	0	8.85	2.05	13.1	2.26	2.58
33	0	70	8	0		0		0	0	0	261.8	19	11.8	24	21	317	87	1	0	0		1	0	0	0	0	0		0	0	0	0	0	0	1	0	0	0	0	0	0	0	0	0	0.1	0.1	1.34	7.74	0.65
34	1	66	4	0		0		0	0	0	111.4	93	35.1	14	17	148	125	1	0	0		1	0	0	0	0	1	Lung cancer	0	0	0	0	0	0	0	0	0	0	1	0	0	0	0	1	10.57	1.61	1.07	3.79	0.1
35	0	34	8	0		0		0	0	0	486.1	3	9.7	428	313	864	4201	0	1	0		1	0	0	0	0	0		0	0	0	0	0	1	0	0	0	0	0	0	0	0	0	1	0.1	0.1	183.06	4.02	0.1
36	1	55	11	0		0		0	0	0	508.5	98	73.6	86	51	283	292	1	0	0		0	1	0	0	0	0		0	0	0	0	0	1	0	0	0	0	0	0	0	0	0	1	0.62	1.75	24.83	3.47	2.81
37	0	50	5	0		0		0	0	0	5225.4	95	100.2	84	50	247	16	1	0	0		1	0	0	0	0	0		0	0	0	0	0	0	0	0	0	0	1	0	0	1	0	0	0.1	0.17	5.7	2.83	2.52
38	0	71	12	0		0		0	0	0	90.3	10	8.9	13	23	219	93	1	0	0		0	1	0	0	0	1	Lung cancer	0	0	0	0	0	0	1	0	0	0	0	0	0	1	0	0	1.97	0.1	1.11	4.51	0.96
39	0	47	16	0		0		0	1	0	112.7	70	3.3	27	42	300	124	1	0	0		0	0	0	0	1	0		1	0	0	0	0	0	0	0	0	0	0	0	0	0	0	1	0.1	0.1	155.87	7.53	0.1
40	1	55	5	0		0		0	1	1	2428.7	12	33.6	111	103	365	1644	0	1	0		1	0	0	0	0	0		0	1	0	0	0	0	0	0	0	1	0	0	0	0	0	0	0.1	0.1	6.62	2.88	0.1
41	1	42	15	0		1	Candida albicans	0	0	0	802.2	8	8.43	68	102	359	353	1	0	0	Steroid Cyclosporine	0	1	0	0	0	0		1	0	0	0	0	0	0	0	0	0	0	0	0	0	0	1	5.58	4.17	67.93	21.41	6.15
42	0	64	6	0		1	Cryptococcus	0	0	0	4740.5	9	0.97	159	180	303	85	0	0	1	Steroid	1	0	0	0	0	0		1	0	0	0	0	0	0	0	0	0	0	0	0	0	0	1	0.1	4.21	45.05	25.53	22.04
43	0	61	16	0		0		0	0	0	6766.3	64	7.4	269	896	451	45	0	0	1	Steroid Tacrolimus Hydroxychloroquine	0	1	0	0	0	0		1	0	0	0	0	0	0	0	0	0	0	0	0	0	0	0	8.1	3.54	25.44	22.21	8.22
44	1	61	4	0		0		0	0	0	121.9	33	3.1	36	31	314	212	1	0	0		0	1	0	0	0	0		1	0	0	0	0	0	0	0	0	0	0	0	0	0	0	1	8.22	0.1	20.31	2.85	0.1
45	1	71	8	0		0		0	0	0	511.4	12	40.3	47	55	396	829	0	1	0		0	1	0	0	0	0		0	0	0	0	0	0	0	0	1	0	0	0	0	0	0	0	0.29	0.1	20.97	3.76	0.1
46	1	63	7	0		0		0	0	0	1407.7	45	5.74	25	30	302	293	1	0	0		0	1	0	0	0	0		1	0	0	0	0	0	0	0	0	0	0	0	0	0	0	1	0.1	0.86	16.05	4.08	0.1
47	0	61	16	0		0		0	0	0	1696.8	9	3	20	32	338	77	0	0	1		0	0	0	0	1	0		1	0	0	0	0	0	0	0	0	0	0	0	0	0	0	1	0.1	0.1	11.77	4.32	0.81
48	1	56	12	0		0		0	0	0	1024	69	6.7	61	54	339	51	0	0	1		0	1	0	0	0	0		1	0	0	0	0	0	0	0	0	0	0	0	0	0	0	0	0.97	2.74	14.66	3.37	2.62
49	0	57	9	0		0		0	1	0	925.9	9	3	118	151	283	32	1	0	0		0	1	0	0	0	0		1	0	0	0	0	0	0	0	0	0	0	0	0	0	0	0	2.78	0.15	20.81	3.31	3.5
50	0	61	8	1	Acinetobacter baumannii	0		0	1	0	3548.4	8	3.2	79	336	1314	2297	1	0	0	Etoposide, Steroid IVIG	0	0	1	0	0	0		1	0	0	0	0	0	0	0	0	0	0	0	0	0	0	0	0.1	2.38	201.73	321.14	11.21
51	0	53	12	0		0		0	1	0	558.2	3	5.5	72	57	517	457	1	0	0		0	0	0	1	0	0		0	0	1	0	0	0	0	0	0	0	0	0	1	0	0	0	0.1	0.1	2.28	3.39	0.81
52	0	64	12	1	Stenotrophomonas maltophilia and Pseudomonas aeruginosa	0		0	0	0	2662.3	44	4.2	109	92	383	84	0	1	0	Steroid	1	0	0	0	0	0		0	0	0	0	0	0	0	0	0	0	0	1	0	0	0	0	0.1	0.33	107.96	4.45	0.1
53	0	55	10	0		0		0	0	0	1431	107	178.2	512	744	335	21	1	0	0		0	1	0	0	0	0		0	0	0	0	0	1	0	0	0	0	0	0	0	0	0	1	2.2	0.1	7.9	7.95	4.19
54	0	66	13	1	Klebsiella pneumoniae	1	Candida albicans	0	1	0	582.4	10	4.7	43	37	663	63	0	0	1		0	1	0	0	0	0		1	0	0	0	0	0	0	0	0	0	0	0	0	0	0	0	0.1	0.1	9.78	0.1	0.1
55	1	46	13	0		0		0	0	0	2523.7	27	33	90	22	287	52	0	0	1		0	0	0	0	1	0		1	0	0	0	0	0	0	0	0	0	0	0	0	0	0	1	1.42	2.59	13.19	3.28	1.87
56	0	55	9	0		0		0	0	0	345	5	0.7	62	87	508	2355	1	0	0		0	1	0	0	0	0		0	0	0	0	0	0	0	0	0	0	1	0	0	0	0	0	0.1	0.1	8.42	2.13	0.1
57	0	67	9	0		0		0	0	0	401.1	13	7.9	97	114	755	2824	1	0	0		1	0	0	0	0	0		0	0	0	0	0	0	0	0	0	1	0	0	0	0	0	0	0.1	0.1	11.84	1.24	0.1
58	1	77	9	0		0		1	0	0	945	49	63.6	114	132	324	188	1	0	0		1	0	0	0	0	1	Bile duct cancer	0	0	0	0	0	0	1	0	0	0	0	0	0	0	0	0	1.39	1.89	6.93	1.72	1.86
59	0	60	7	0		0		0	0	0	535.9	22	4	78	81	734	961	0	1	0		0	1	0	0	0	1	Thyroid cancer	0	0	0	1	0	0	0	0	0	0	0	0	0	0	0	1	1.2	1.1	22.83	3.13	4.16
60	0	49	7	0		0		0	0	0	662	3	1.42	80	26	376	19	1	0	0		1	0	0	0	0	0		0	0	0	0	0	0	0	0	0	0	1	0	0	0	0	0	0.1	0.1	1.06	0.1	0.1
61	1	43	6	0		0		0	0	0	233.3	7	0.5	117	114	198	38	1	0	0		0	1	0	0	0	0		0	0	0	0	0	0	1	0	0	0	0	0	0	0	0	0	0.22	0.1	7.92	6.13	0.97
62	1	51	18	1	Klebsiella pneumoniae	0		0	0	0	3094.2	16	7.5	109	477	545	547	1	0	0		0	0	0	1	0	0		1	0	0	0	0	0	0	0	0	0	0	0	0	0	0	0	1.42	2.59	13.19	3.28	1.87
63	1	53	11	0		0		0	0	0	4725.4	32	7.19	49	51	129	58	1	0	0		1	0	0	0	0	0		1	0	0	0	0	0	0	0	0	0	0	0	0	0	0	0	0.1	0.45	3.37	3.53	1.24
64	1	69	14	0		0		0	1	1	3792.5	2	1.1	14	17	264	60	1	0	0		0	1	0	0	0	0		0	0	0	0	0	1	0	0	0	0	0	0	0	0	0	1	0.1	0.1	12.57	3.53	0.1
65	1	57	8	0		0		0	1	0	606.3	16	3.1	99	34	465	259	0	1	0		0	0	0	1	0	0		0	1	0	0	0	0	0	0	0	0	0	0	0	0	0	0	0.1	0.1	2.21	1.03	0.17
66	0	83	17	0		0		0	0	0	269	11	9.4	11	17	160	26	1	0	0		1	0	0	0	0	1	Ovarian cancer	0	0	0	0	0	0	1	0	0	0	0	0	0	0	0	1	0.1	0.1	5.57	4.81	5.55
67	0	54	11	1	Staphylococcus aureus	0		0	0	0	273.5	6	34.5	31	46	311	106	0	0	1		0	0	0	1	0	0		1	1	0	0	0	0	0	0	0	0	0	0	0	0	0	1	0.41	2.47	4.66	1.44	1.09
68	0	27	12	0		1	Aspergillus	0	0	0	61.3	25	3.2	33	40	308	112	1	0	0		1	0	0	0	0	0		0	1	0	0	0	0	0	0	0	0	0	0	0	0	0	0	1.09	2.91	2.97	2.62	2.23
69	0	32	4	0		0		0	0	0	60.1	11.9	26	139	141	227	23	0	0	1		1	0	0	0	0	0		0	0	0	0	0	0	0	0	0	1	0	0	0	0	0	1	0.1	0.59	6.5	1.49	0.1
[truncated: 30 more columns]
